# Supplementary material for: Interaction of CYP3A4 with Rationally Designed Ritonavir Analogues: Impact of Steric Constraints Imposed on the Heme-Ligating Group and the End-Pyridine Attachment
Source: Int J Mol Sci. 2022 Jun 30;23(13):7291. doi: 10.3390/ijms23137291 (PMC9266530; doi:10.3390/ijms23137291)
Supplement: Supplementary file 1 [file ijms-23-07291-s001.zip]

Archive with 1 entries (1 files):
- ijms-1776756-supplementary.pdf
